# Supplementary material for: Clinical experience with distal transradial access for endovascular treatment of various noncoronary interventions in a multicenter study
Source: PLoS One. 2020 Aug 21;15(8):e0237798. doi: 10.1371/journal.pone.0237798 (PMC7444561; doi:10.1371/journal.pone.0237798)
Supplement: S1 File — (XLSX) [file pone.0237798.s001.xlsx]

## Sheet: Sheet1
Age	Sex	Cause	Procedure name	selected vessel (1; celiac trunk, 2; renal a, 3; SCA, 4; IMA, 5; intercostal a, 6; bronchial a, 7; lateral thoracic a, 8; SMA, 9; IIA, 10; radial a)	HTN	DM	Smoking	Rt./Lt.	F/U	initial snuffbox diameter	F/U distal RA dia	change	success	time to access (min)	sheath device	hemostasis time	Barbeau
46	M	hemoptysis/fungus ball, old Tbc	BAE	5,6,7	0	0	0	Lt.	410	2	1.8	0.2	success	7	5F	120	A
55	F	hemoptysis/bronchiectasis	BAE	5,6	1	0	0	Rt.	384	2	2	0	success	4	5F	180	A
78	M	hemoptysis/bronchiectasis	BAE	4,5,6	0	0	0	Lt.	372	2	1.8	0.2	success	3	5F	120	B
54	M	hemoptysis/old Tbc	BAE	4,6	0	0	0	Rt.	166	2	1.9	0.1	success	3	5F	120	B
72	M	bleeding form gastric cancer	embolization	1	0	0	1	Lt.	157	2	2	0	success	3	5F	120	B
70	M	AGC liver meta bleeding	embolization	1	1	1	0	Lt.	367	2.4	2.2	0.2	success	5	5F	120	B
61	F	AML	renal intervention	2	0	0	0	Lt.	413	2	1.5mm (occlusion)	0.5	success	3	5F	180	B
56	F	gastric cancer bleeding	embolization	1	0	0	0	Rt.	401	2.2	2.1	0.1	success	4	6F	180	B
76	M	empyema necessitatis	embolization	4,5,7	1	0	1	Lt.	435	2.5	2.4	0.1	success	5	5F	120	A
74	M	lung cancer bleeding	embolization	4,7	1	0	1	Lt.	267	2.6	2.6	0	success	6	5F	120	B
41	M	post biopsy hematuria	renal intervention	2	1	0	1	Lt.	374	2.1	2	0.1	success	5	5F	120	B
44	M	renal artery aneurysm	renal intervention	2	1	0	0	Lt.	374	2	2	0	success	5	6F	120	B
49	M	AVF malfunction	PTA	10	0	1	0	Rt.	394	2.6	2.6	0	success	4	6F	120	B
91	M	AVF malfunction	PTA	10	1	1	0	Lt.	loss/expire	2.5	loss		success	7	6F	120	B
71	F	AVF malfunction	PTA	10	0	1	0	Rt.	273	2.4	2.4	0	success	5	6F	120	A
72	F	AVF malfunction	PTA	10	0	1	0	Lt.	209	2.5	2.5	0	success	3	5F	120	C
46	M	AVF malfunction	PTA	10	1	1	1	Rt.	183	2.3	2.2	0.1	success	3	5F	120	A
70	M	AVF malfunction	PTA	10	1	1	0	Lt.	16	2.9	2.9	0	success	3	5F	120	A
63	M	Lt. SCA occlusion	PTAS	3	0	1	1	Lt.	331	2.5	2.4	0.1	success	6	6F	120	C
80	M	Lt. SCA stenosis	PTAS	3	0	0	0	Lt.	359	2	2	0	success	4	6F	120	C
68	M	Lt. SCA stenosis	PTAS	3	0	0	1	Lt.	307	2.2	2.2	0	success	5	6F	120	B
69	M	Lt. SCA stenosis	PTAS	3	1	0	0	Lt.	294	2.3	2.2	0.1	success	3	6F	120	C
76	M	HCC	TACE	1	0	0	1	Lt.	451	2.1	2.1	0	TFA cross over	4	5F	120	C
70	M	HCC	TACE	1,8	0	1	1	Lt.	476	2.8	2.7	0.1	success	3	5F	120	B
49	M	HCC	TACE	1	0	0	1	Lt.	371	2.5	2.5	0	success	4	5F	120	B
64	M	HCC	TACE	1	1	0	1	Lt.	414	2.1	2.1	0	success	4	5F	360	A
72	M	HCC	TACE	1,8	0	0	0	Lt.	402	2	1.8	0.2	success	4	5F	240	B
58	M	HCC	TACE	1	0	0	1	Lt.	213	2.3	2.3	0	success	3	5F	120	B
69	M	HCC	TACE	1	0	1	1	Lt.	194	2.1	2.1	0	success	3	5F	120	B
68	M	HCC	TACE	1,8	0	0	0	Lt.	157	2.3	2.2	0.1	success	4	5F	120	A
63	F	HCC	TACE	1	1	1	0	Lt.	19	2	1.8	0.2	success	3	5F	120	A
72	M	HCC	TACE	1	0	0	1	Lt.	227	2.2	2.1	0.1	success	3	5F	120	C
37	F	PPH	UAE	9	0	0	0	Lt.	364	2	1.7	0.3	success	5	5F	120	A
68	F	HCC	TACE	1	1	1	0	Lt.	157	2.2	2.2	0	success	5	5F	120	A
75	F	AVF malfunction	PTA	10	1	1	0	Lt.	121	2.2	2.2	0	success	5	6F	120	A
73	F	HCC	TACE	1	0	0	0	Lt	156	2.1	2	0.1	success	3	5F	120	B
65	M	HCC	TACE	1	0	0	0	Lt	156	2.2	2.2	0	success	3	5F	120	A
52	M	hemoptysis	BAE	5,6	0	0	1	Lt	147	2.3	2.2	0.1	success	3	5F	120	A
68	M	HCC	TACE	1	0	0	0	Lt	147	2.1	2	0.1	success	3	5F	120	B
55	M	HCC	TACE	1	0	0	0	Lt	142	2.6	2.4	0.2	success	3	5F	120	A
83	M	Lt. SCA stenosis	PTAS	3	0	0	0	Lt	121	2.4	2.3	0.1	success	3	5F	120	B
69	M	HCC, TB	TACE,BAE	1, 6	0	0	0	Lt	114	2.2	2.1	0.1	success	3	5F	120	A
50	M	HCC	TACE	1	0	0	1	Lt	102	2.5	2.3	0.2	success	3	5F	120	A
68	M	HCC	TACE	1	0	0	0	Lt	44	2.4	2.3	0.1	success	3	5F	120	A
68	M	HCC	TACE	1	0	0	0	Lt	40	2.2	2.1	0.1	success	3	5F	120	A
47	M	TB	BAE	6	0	0	0	Lt	30	2.6	2.5	0.1	success	3	5F	120	A
